# Supplementary material for: Femtosecond laser writing of ant-inspired reconfigurable microbot collectives
Source: Nat Commun. 2024 Aug 23;15:7253. doi: 10.1038/s41467-024-51567-4 (PMC11343760; doi:10.1038/s41467-024-51567-4)
Supplement: Supplementary file 14 — Source Data [file 41467_2024_51567_MOESM14_ESM.xlsx]

## Sheet: Figure 2
Figure 2f					Figure 2g					Figure 2h
	Time (ms)	Opening angle (°)				Cycle number	Opening angle (°)				Magnetic field (Koe)	Magnetization (emu/g)
	0	0				1	86				-15.187	-36.658
	1	54.3				2	86				-13.17	-36.423
	2	67.9				3	86				-11.154	-35.953
	3	71.9				4	86				-9.137	-35.718
	4	76.5				5	86				-7.121	-35.013
	5	80.7				6	86				-5.104	-33.837
	6	82.4				7	86				-3.424	-32.662
	7	83.9				8	86				-1.743	-29.135
	8	84.9				9	86				-1.407	-27.96
	9	85.5				10	86				-1.206	-26.784
	10	85.7				11	86				-1	-25.609
	11	85.9				12	86				-0.802	-24.433
	12	86				13	86				-0.668	-23.258
	13	86				14	86				-0.533	-22.083
	14	86				15	86				-0.332	-19.967
	15	86				16	86				-0.3	-17.616
	16	70.8				17	86				-0.265	-16.44
	17	57				18	86				-0.13	-14.089
	18	42.2				19	86				-0.1	-12.914
	19	24.8				20	86				-0.063	-10.563
	20	15.9				21	86				-0.052	-9.388
	21	9.2				22	86				-0.043	-4.686
	22	6				23	86				-0.031	-1.159
	23	4.4				24	86				0.071	3.543
	24	3.1				25	86				0.092	2.367
	25	2.1				26	86				0.139	4.718
	26	1.1				27	86				0.206	7.069
	27	0.5				28	86				0.236	8.244
	28	0				29	86				0.273	10.595
	29	0				30	86				0.294	11.771
						31	86				0.316	14.122
						32	86				0.34	15.297
						33	86				0.475	17.648
						34	86				0.538	18.824
						35	86				0.609	21.174
						36	86				0.709	23.35
						37	86				1.147	25.876
						38	86				1.416	27.052
						39	86				1.752	28.227
						40	86				2.222	29.403
						41	86				2.693	30.578
						42	86				2.962	31.754
						43	86				5.247	33.164
						44	86				7.264	34.34
						45	86				9.28	35.045
						46	86				11.297	35.515
						47	86				13.313	35.985
						48	86				15.33	36.456
						49	86
						50	86
						51	86
						52	86
						53	86
						54	86
						55	86
						56	86
						57	86
						58	86
						59	86
						60	86
						61	86
						62	86
						63	86
						64	86
						65	86
						66	86
						67	86
						68	86
						69	86
						70	86
						71	86
						72	86
						73	86
						74	86
						75	86
						76	86
						77	86
						78	86
						79	86
						80	86
						81	86
						82	86
						83	86
						84	86
						85	86
						86	86
						87	86
						88	86
						89	86
						90	86
						91	86
						92	86
						93	86
						94	86
						95	86
						96	86
						97	86
						98	86
						99	86
						100	86
						101	86
						102	86
						103	86
						104	86
						105	86
						106	86
						107	86
						108	86
						109	86
						110	86
						111	86
						112	86
						113	86
						114	86
						115	86
						116	86
						117	86
						118	86
						119	86
						120	86
						121	86
						122	86
						123	86
						124	86
						125	86
						126	86
						127	86
						128	86
						129	86
						130	86
						131	86
						132	86
						133	86
						134	86
						135	86
						136	86
						137	86
						138	86
						139	86
						140	86
						141	86
						142	86
						143	86
						144	86
						145	86
						146	86
						147	86
						148	86
						149	86
						150	86
						151	86
						152	86
						153	86
						154	86
						155	86
						156	86
						157	86
						158	86
						159	86
						160	86
						161	86
						162	86
						163	86
						164	86
						165	86
						166	86
						167	86
						168	86
						169	86
						170	86
						171	86
						172	86
						173	86
						174	86
						175	86
						176	86
						177	86
						178	86
						179	86
						180	86
						181	86
						182	86
						183	86
						184	86
						185	86
						186	86
						187	86
						188	86
						189	86
						190	86
						191	86
						192	86
						193	86
						194	86
						195	86
						196	86
						197	86
						198	86
						199	86
						200	86
						201	86
						202	86
						203	86
						204	86
						205	86
						206	86
						207	86
						208	86
						209	86
						210	86
						211	86
						212	86
						213	86
						214	86
						215	86
						216	86
						217	86
						218	86
						219	86
						220	86
						221	86
						222	86
						223	86
						224	86
						225	86
						226	86
						227	86
						228	86
						229	86
						230	86
						231	86
						232	86
						233	86
						234	86
						235	86
						236	86
						237	86
						238	86
						239	86
						240	86
						241	86
						242	86
						243	86
						244	86
						245	86
						246	86
						247	86
						248	86
						249	86
						250	86
						251	86
						252	86
						253	86
						254	86
						255	86
						256	86
						257	86
						258	86
						259	86
						260	86
						261	86
						262	86
						263	86
						264	86
						265	86
						266	86
						267	86
						268	86
						269	86
						270	86
						271	86
						272	86
						273	86
						274	86
						275	86
						276	86
						277	86
						278	86
						279	86
						280	86
						281	86
						282	86
						283	86
						284	86
						285	86
						286	86
						287	86
						288	86
						289	86
						290	86
						291	86
						292	86
						293	86
						294	86
						295	86
						296	86
						297	86
						298	86
						299	86
						300	86
						301	86
						302	86
						303	86
						304	86
						305	86
						306	86
						307	86
						308	86
						309	86
						310	86
						311	86
						312	86
						313	86
						314	86
						315	86
						316	86
						317	86
						318	86
						319	86
						320	86
						321	86
						322	86
						323	86
						324	86
						325	86
						326	86
						327	86
						328	86
						329	86
						330	86
						331	86
						332	86
						333	86
						334	86
						335	86
						336	86
						337	86
						338	86
						339	86
						340	86
						341	86
						342	86
						343	86
						344	86
						345	86
						346	86
						347	86
						348	86
						349	86
						350	86
						351	86
						352	86
						353	86
						354	86
						355	86
						356	86
						357	86
						358	86
						359	86
						360	86
						361	86
						362	86
						363	86
						364	86
						365	86
						366	86
						367	86
						368	86
						369	86
						370	86
						371	86
						372	86
						373	86
						374	86
						375	86
						376	86
						377	86
						378	86
						379	86
						380	86
						381	86
						382	86
						383	86
						384	86
						385	86
						386	86
						387	86
						388	86
						389	86
						390	86
						391	86
						392	86
						393	86
						394	86
						395	86
						396	86
						397	86
						398	86
						399	86
						400	86
						401	86
						402	86
						403	86
						404	86
						405	86
						406	86
						407	86
						408	86
						409	86
						410	86
						411	86
						412	86
						413	86
						414	86
						415	86
						416	86
						417	86
						418	86
						419	86
						420	86
						421	86
						422	86
						423	86
						424	86
						425	86
						426	86
						427	86
						428	86
						429	86
						430	86
						431	86
						432	86
						433	86
						434	86
						435	86
						436	86
						437	86
						438	86
						439	86
						440	86
						441	86
						442	86
						443	86
						444	86
						445	86
						446	86
						447	86
						448	86
						449	86
						450	86
						451	86
						452	86
						453	86
						454	86
						455	86
						456	86
						457	86
						458	86
						459	86
						460	86
						461	86
						462	86
						463	86
						464	86
						465	86
						466	86
						467	86
						468	86
						469	86
						470	86
						471	86
						472	86
						473	86
						474	86
						475	86
						476	86
						477	86
						478	86
						479	86
						480	86
						481	86
						482	86
						483	86
						484	86
						485	86
						486	86
						487	86
						488	86
						489	86
						490	86
						491	86
						492	86
						493	86
						494	86
						495	86
						496	86
						497	86
						498	86
						499	86
						500	86
						501	86
						502	86
						503	86
						504	86
						505	86
						506	86
						507	86
						508	86
						509	86
						510	86
						511	86
						512	86
						513	86
						514	86
						515	86
						516	86
						517	86
						518	86
						519	86
						520	86
						521	86
						522	86
						523	86
						524	86
						525	86
						526	86
						527	86
						528	86
						529	86
						530	86
						531	86
						532	86
						533	86
						534	86
						535	86
						536	86
						537	86
						538	86
						539	86
						540	86
						541	86
						542	86
						543	86
						544	86
						545	86
						546	86
						547	86
						548	86
						549	86
						550	86
						551	86
						552	86
						553	86
						554	86
						555	86
						556	86
						557	86
						558	86
						559	86
						560	86
						561	86
						562	86
						563	86
						564	86
						565	86
						566	86
						567	86
						568	86
						569	86
						570	86
						571	86
						572	86
						573	86
						574	86
						575	86
						576	86
						577	86
						578	86
						579	86
						580	86
						581	86
						582	86
						583	86
						584	86
						585	86
						586	86
						587	86
						588	86
						589	86
						590	86
						591	86
						592	86
						593	86
						594	86
						595	86
						596	86
						597	86
						598	86
						599	86
						600	86
						601	86
						602	86
						603	86
						604	86
						605	86
						606	86
						607	86
						608	86
						609	86
						610	86
						611	86
						612	86
						613	86
						614	86
						615	86
						616	86
						617	86
						618	86
						619	86
						620	86
						621	86
						622	86
						623	86
						624	86
						625	86
						626	86
						627	86
						628	86
						629	86
						630	86
						631	86
						632	86
						633	86
						634	86
						635	86
						636	86
						637	86
						638	86
						639	86
						640	86
						641	86
						642	86
						643	86
						644	86
						645	86
						646	86
						647	86
						648	86
						649	86
						650	86
						651	86
						652	86
						653	86
						654	86
						655	86
						656	86
						657	86
						658	86
						659	86
						660	86
						661	86
						662	86
						663	86
						664	86
						665	86
						666	86
						667	86
						668	86
						669	86
						670	86
						671	86
						672	86
						673	86
						674	86
						675	86
						676	86
						677	86
						678	86
						679	86
						680	86
						681	86
						682	86
						683	86
						684	86
						685	86
						686	86
						687	86
						688	86
						689	86
						690	86
						691	86
						692	86
						693	86
						694	86
						695	86
						696	86
						697	86
						698	86
						699	86
						700	86
						701	86
						702	86
						703	86
						704	86
						705	86
						706	86
						707	86
						708	86
						709	86
						710	86
						711	86
						712	86
						713	86
						714	86
						715	86
						716	86
						717	86
						718	86
						719	86
						720	86
						721	86
						722	86
						723	86
						724	86
						725	86
						726	86
						727	86
						728	86
						729	86
						730	86
						731	86
						732	86
						733	86
						734	86
						735	86
						736	86
						737	86
						738	86
						739	86
						740	86
						741	86
						742	86
						743	86
						744	86
						745	86
						746	86
						747	86
						748	86
						749	86
						750	86
						751	86
						752	86
						753	86
						754	86
						755	86
						756	86
						757	86
						758	86
						759	86
						760	86
						761	86
						762	86
						763	86
						764	86
						765	86
						766	86
						767	86
						768	86
						769	86
						770	86
						771	86
						772	86
						773	86
						774	86
						775	86
						776	86
						777	86
						778	86
						779	86
						780	86
						781	86
						782	86
						783	86
						784	86
						785	86
						786	86
						787	86
						788	86
						789	86
						790	86
						791	86
						792	86
						793	86
						794	86
						795	86
						796	86
						797	86
						798	86
						799	86
						800	86
						801	86
						802	86
						803	86
						804	86
						805	86
						806	86
						807	86
						808	86
						809	86
						810	86
						811	86
						812	86
						813	86
						814	86
						815	86
						816	86
						817	86
						818	86
						819	86
						820	86
						821	86
						822	86
						823	86
						824	86
						825	86
						826	86
						827	86
						828	86
						829	86
						830	86
						831	86
						832	86
						833	86
						834	86
						835	86
						836	86
						837	86
						838	86
						839	86
						840	86
						841	86
						842	86
						843	86
						844	86
						845	86
						846	86
						847	86
						848	86
						849	86
						850	86
						851	86
						852	86
						853	86
						854	86
						855	86
						856	86
						857	86
						858	86
						859	86
						860	86
						861	86
						862	86
						863	86
						864	86
						865	86
						866	86
						867	86
						868	86
						869	86
						870	86
						871	86
						872	86
						873	86
						874	86
						875	86
						876	86
						877	86
						878	86
						879	86
						880	86
						881	86
						882	86
						883	86
						884	86
						885	86
						886	86
						887	86
						888	86
						889	86
						890	86
						891	86
						892	86
						893	86
						894	86
						895	86
						896	86
						897	86
						898	86
						899	86
						900	86
						901	86
						902	86
						903	86
						904	86
						905	86
						906	86
						907	86
						908	86
						909	86
						910	86
						911	86
						912	86
						913	86
						914	86
						915	86
						916	86
						917	86
						918	86
						919	86
						920	86
						921	86
						922	86
						923	86
						924	86
						925	86
						926	86
						927	86
						928	86
						929	86
						930	86
						931	86
						932	86
						933	86
						934	86
						935	86
						936	86
						937	86
						938	86
						939	86
						940	86
						941	86
						942	86
						943	86
						944	86
						945	86
						946	86
						947	86
						948	86
						949	86
						950	86
						951	86
						952	86
						953	86
						954	86
						955	86
						956	86
						957	86
						958	86
						959	86
						960	86
						961	86
						962	86
						963	86
						964	86
						965	86
						966	86
						967	86
						968	86
						969	86
						970	86
						971	86
						972	86
						973	86
						974	86
						975	86
						976	86
						977	86
						978	86
						979	86
						980	86
						981	86
						982	86
						983	86
						984	86
						985	86
						986	86
						987	86
						988	86
						989	86
						990	86
						991	86
						992	86
						993	86
						994	86
						995	86
						996	86
						997	86
						998	86
						999	86
						1000	86

## Sheet: Figure 4
Figure 4b
	Number	Traversable gap length (μm)
	1	50
	2	93
	3	145

## Sheet: Figure 5
Figure 5d
		Control		Treated
	Time (h)	Normalized fluorescence	Er±	Normalized fluorescence	Er±
	0	0.77	0.139	1	0.13984
	4	0.57055	0.138	0.59813	0.13845
	8	0.73364	0.136	0.21699	0.10916
	12	0.5334	0.142	0.01076	0.133

## Sheet: Figure S3
Figure S3c
		Line 1	Line 2	Line 3
	X (μm)	Z (μm)	Z (μm)	Z (μm)
	0	0.04453	0.04325	0.03413
	0.03916	0.04423	0.04053	0.03419
	0.07833	0.04382	0.03955	0.03498
	0.11749	0.04318	0.03928	0.03496
	0.15666	0.04277	0.03937	0.03425
	0.19582	0.04258	0.03965	0.03416
	0.23498	0.04216	0.03951	0.03387
	0.27415	0.04214	0.03904	0.03267
	0.31331	0.04303	0.03882	0.03258
	0.35247	0.0446	0.03849	0.03379
	0.39164	0.04537	0.03813	0.03442
	0.4308	0.0465	0.03781	0.03388
	0.46996	0.04842	0.03795	0.03395
	0.50913	0.04709	0.03888	0.03486
	0.54829	0.04327	0.03954	0.0372
	0.58746	0.04136	0.0394	0.03908
	0.62662	0.04149	0.03768	0.03769
	0.66578	0.04259	0.03589	0.03446
	0.70495	0.04447	0.03658	0.03506
	0.74411	0.04459	0.03719	0.03279
	0.78327	0.04304	0.03664	0.02925
	0.82244	0.04252	0.03573	0.02681
	0.8616	0.04259	0.03472	0.02613
	0.90077	0.04311	0.03395	0.02656
	0.93993	0.04358	0.03306	0.02725
	0.97909	0.04256	0.03229	0.02882
	1.01826	0.04379	0.03154	0.03086
	1.05742	0.05102	0.03059	0.03195
	1.09658	0.06377	0.0304	0.03221
	1.13575	0.07949	0.03108	0.02765
	1.17491	0.09466	0.03175	0.02315
	1.21407	0.10994	0.03224	0.02202
	1.25324	0.1296	0.03267	0.02193
	1.2924	0.15645	0.03299	0.02378
	1.33157	0.18477	0.03358	0.03064
	1.37073	0.20906	0.03389	0.04783
	1.40989	0.23172	0.03345	0.075
	1.44906	0.25296	0.03261	0.10142
	1.48822	0.27484	0.03152	0.12369
	1.52738	0.30171	0.03108	0.15053
	1.56655	0.32822	0.03363	0.17906
	1.60571	0.34652	0.04164	0.20269
	1.64487	0.35857	0.05776	0.22222
	1.68404	0.36734	0.08364	0.23623
	1.7232	0.36888	0.11562	0.2435
	1.76237	0.36564	0.14682	0.24829
	1.80153	0.36226	0.17155	0.25358
	1.84069	0.36138	0.18996	0.2732
	1.87986	0.36102	0.20603	0.29882
	1.91902	0.3597	0.22241	0.31626
	1.95818	0.35681	0.2427	0.327
	1.99735	0.35606	0.26804	0.33049
	2.03651	0.36161	0.29791	0.33314
	2.07567	0.37171	0.32845	0.33975
	2.11484	0.37864	0.35267	0.3446
	2.154	0.3832	0.36608	0.34891
	2.19317	0.391	0.37022	0.35718
	2.23233	0.40409	0.36955	0.364
	2.27149	0.41624	0.36729	0.36528
	2.31066	0.41808	0.36618	0.36461
	2.34982	0.40881	0.36672	0.36983
	2.38898	0.39375	0.36684	0.38115
	2.42815	0.37322	0.36409	0.39452
	2.46731	0.35043	0.36359	0.40909
	2.50648	0.33267	0.37297	0.42837
	2.54564	0.32163	0.39338	0.44662
	2.5848	0.31443	0.41687	0.46331
	2.62397	0.31127	0.42906	0.46982
	2.66313	0.31673	0.4294	0.47028
	2.70229	0.33169	0.42936	0.47503
	2.74146	0.34614	0.4325	0.48229
	2.78062	0.3508	0.43737	0.48802
	2.81978	0.3497	0.44453	0.49107
	2.85895	0.34873	0.454	0.48833
	2.89811	0.34816	0.46109	0.48
	2.93728	0.34667	0.46208	0.46751
	2.97644	0.34657	0.45818	0.45711
	3.0156	0.35143	0.44971	0.44901
	3.05477	0.36189	0.43802	0.44506
	3.09393	0.36864	0.42471	0.43852
	3.13309	0.36557	0.4076	0.42763
	3.17226	0.36155	0.38452	0.41525
	3.21142	0.35989	0.36491	0.40135
	3.25059	0.36305	0.36169	0.38349
	3.28975	0.36981	0.37232	0.36313
	3.32891	0.37013	0.38883	0.34012
	3.36808	0.35995	0.40473	0.32335
	3.40724	0.343	0.41493	0.31258
	3.4464	0.32377	0.42118	0.30922
	3.48557	0.30845	0.4266	0.31069
	3.52473	0.30391	0.43294	0.31671
	3.56389	0.3134	0.4397	0.32355
	3.60306	0.33568	0.44486	0.32597
	3.64222	0.36311	0.4455	0.32618
	3.68139	0.38419	0.44288	0.33045
	3.72055	0.4016	0.43934	0.33496
	3.75971	0.42512	0.43396	0.33513
	3.79888	0.45255	0.4252	0.33371
	3.83804	0.47819	0.41729	0.3309
	3.8772	0.49165	0.41587	0.3318
	3.91637	0.48676	0.42044	0.33335
	3.95553	0.47166	0.42319	0.33089
	3.9947	0.45503	0.42083	0.33013
	4.03386	0.43891	0.41937	0.33541
	4.07302	0.42919	0.42108	0.33817
	4.11219	0.42322	0.41779	0.3397
	4.15135	0.41312	0.40164	0.34178
	4.19051	0.40242	0.37865	0.34279
	4.22968	0.39214	0.35811	0.33794
	4.26884	0.38258	0.34401	0.33509
	4.308	0.37444	0.33902	0.33736
	4.34717	0.36835	0.34053	0.34404
	4.38633	0.36218	0.3428	0.35737
	4.4255	0.35588	0.34542	0.36629
	4.46466	0.35161	0.34718	0.37596
	4.50382	0.34766	0.34706	0.3881
	4.54299	0.33783	0.34791	0.39282
	4.58215	0.32533	0.34612	0.38841
	4.62131	0.31509	0.33848	0.37914
	4.66048	0.31328	0.32678	0.37048
	4.69964	0.3226	0.3136	0.36463
	4.7388	0.34316	0.30634	0.3642
	4.77797	0.37039	0.30801	0.37173
	4.81713	0.39326	0.3142	0.37615
	4.8563	0.40751	0.31972	0.37017
	4.89546	0.41355	0.32341	0.35783
	4.93462	0.40641	0.32585	0.34468
	4.97379	0.39241	0.32629	0.33515
	5.01295	0.37619	0.32595	0.32535
	5.05211	0.35712	0.32601	0.31273
	5.09128	0.34152	0.32523	0.30146
	5.13044	0.33804	0.32428	0.29935
	5.16961	0.34681	0.32618	0.3024
	5.20877	0.35995	0.33224	0.30154
	5.24793	0.36972	0.33722	0.29603
	5.2871	0.37118	0.33764	0.29128
	5.32626	0.36504	0.3391	0.29515
	5.36542	0.35637	0.34484	0.30375
	5.40459	0.35182	0.35428	0.30804
	5.44375	0.35461	0.36388	0.31514
	5.48291	0.36401	0.37153	0.32407
	5.52208	0.38199	0.3805	0.33652
	5.56124	0.40456	0.39589	0.34966
	5.60041	0.42526	0.41216	0.36342
	5.63957	0.4387	0.42197	0.37609
	5.67873	0.44836	0.42889	0.3844
	5.7179	0.45366	0.43658	0.3901
	5.75706	0.4557	0.44608	0.38388
	5.79622	0.4595	0.45425	0.3663
	5.83539	0.46249	0.45828	0.34099
	5.87455	0.45865	0.45765	0.3176
	5.91372	0.45325	0.45435	0.30364
	5.95288	0.45078	0.45205	0.30394
	5.99204	0.44698	0.44798	0.31457
	6.03121	0.44122	0.43648	0.32336
	6.07037	0.43497	0.41884	0.32559
	6.10953	0.42807	0.40281	0.32515
	6.1487	0.42136	0.39498	0.32602
	6.18786	0.41185	0.39341	0.32683
	6.22702	0.3932	0.39208	0.33506
	6.26619	0.36105	0.38449	0.34588
	6.30535	0.32181	0.3697	0.35985
	6.34452	0.28832	0.3536	0.38022
	6.38368	0.26743	0.33936	0.39547
	6.42284	0.25533	0.32526	0.405
	6.46201	0.24777	0.30834	0.41797
	6.50117	0.24391	0.28937	0.4285
	6.54033	0.24691	0.27172	0.43291
	6.5795	0.25566	0.25728	0.4376
	6.61866	0.2608	0.24056	0.43118
	6.65782	0.26056	0.21797	0.41377
	6.69699	0.25912	0.19793	0.38432
	6.73615	0.25178	0.19094	0.34817
	6.77532	0.24652	0.19355	0.3147
	6.81448	0.24581	0.19783	0.29536
	6.85364	0.24494	0.20064	0.28745
	6.89281	0.24765	0.19853	0.27442
	6.93197	0.24903	0.19152	0.25831
	6.97113	0.23976	0.1795	0.24555
	7.0103	0.21896	0.1541	0.22816
	7.04946	0.18957	0.11951	0.19922
	7.08863	0.15929	0.09675	0.16279
	7.12779	0.13223	0.08784	0.12322
	7.16695	0.11701	0.08096	0.09093
	7.20612	0.11336	0.07369	0.07061
	7.24528	0.11551	0.06815	0.06073
	7.28444	0.1142	0.06353	0.06482
	7.32361	0.11142	0.05713	0.07304
	7.36277	0.10505	0.04806	0.07765
	7.40193	0.09364	0.03856	0.07174
	7.4411	0.07667	0.03181	0.06569
	7.48026	0.05563	0.02821	0.05744
	7.51943	0.03726	0.02544	0.04601
	7.55859	0.02954	0.02273	0.03086
	7.59775	0.02794	0.02127	0.02316
	7.63692	0.02717	0.02221	0.02235
	7.67608	0.02587	0.02605	0.02204
	7.71524	0.02416	0.03313	0.02181
	7.75441	0.02369	0.04394	0.02226
	7.79357	0.02472	0.05312	0.01859
	7.83274	0.0251	0.05042	0.01436
	7.8719	0.02474	0.03571	0.01349
	7.91106	0.02509	0.02109	0.01336
	7.95023	0.02531	0.01517	0.01278
	7.98939	0.02484	0.01454	0.01215
	8.02855	0.02477	0.01467	0.01096
	8.06772	0.02419	0.0157	0.01078
	8.10688	0.02357	0.01896	0.0113
	8.14604	0.02215	0.02294	0.0148
	8.18521	0.02118	0.02514	0.02245
	8.22437	0.02017	0.02556	0.03289
	8.26354	0.01932	0.02232	0.04149
	8.3027	0.01902	0.01681	0.04982
	8.34186	0.0188	0.01489	0.05645
	8.38103	0.01903	0.01624	0.05818
	8.42019	0.01973	0.01962	0.04424
	8.45935	0.02028	0.02522	0.02332
	8.49852	0.02069	0.02983	0.01259
	8.53768	0.01901	0.02981	0.01009
	8.57685	0.01842	0.02295	0.00874
	8.61601	0.01852	0.01483	0.00959
	8.65517	0.01951	0.01119	0.00925
	8.69434	0.02091	0.00973	0.00816
	8.7335	0.02059	0.00909	0.00744
	8.77266	0.02028	0.0093	0.00749
	8.81183	0.01982	0.01021	0.00875
	8.85099	0.01884	0.01115	0.01113
	8.89015	0.01702	0.01098	0.01198
	8.92932	0.01564	0.00877	0.00837
	8.96848	0.01593	0.00667	0.00651
	9.00765	0.01643	0.00653	0.0053
	9.04681	0.01699	0.00749	0.00432
	9.08597	0.0164	0.00873	0.00375

## Sheet: Figure S6
Figure S6b
	SRT (ms)	Shrinking ratio	Er±
	1	0.39	0.02
	3	0.1	0.01

## Sheet: Figure S7
Figure S7b
	Scanning time (ms)	Opening angle (°)	Er±
	1	0	0
	2	54.2	2.5
	3	86	3
	4	62.5	2.4
	5	55.1	2.8

## Sheet: Figure S8
Figure S8b
	Width (μm)	Opening angle (°)	Er±
	0.4	55.4	3
	0.8	69.3	2.5
	1.2	86	3.2
	1.6	37.6	2.8
	2	15.2	2.2

## Sheet: Figure S11
Figure S11b
	Distance (mm)	Magnetic field (mT)
	2.5	180
	5	44
	7.5	19
	10	9.5
	12.5	6.2
	15	3.6

## Sheet: Figure S22
Figure S22b
	Time (min)	Normalized fluorescence	Er±
	0	0.46385	0.1304
	5	0.59968	0.08658
	10	0.67195	0.07538
	15	0.79149	0.08591
	20	1	0.09343
